# Supplementary material for: Grain Structure Evolution in 6013 Aluminum Alloy during High Heat-Input Friction-Stir Welding
Source: Materials (Basel). 2023 Aug 31;16(17):5973. doi: 10.3390/ma16175973 (PMC10488852; doi:10.3390/ma16175973)
Supplement: Supplementary file 1 [file materials-16-05973-s001.zip]

Archive with 1 entries (1 files):
- materials-2544013-supplementary.pdf
